# Supplementary material for: The Effect of Cow Breed and Wild Garlic Leaves (Allium ursinum L.) on the Sensory Quality, Volatile Compounds, and Physical Properties of Unripened Soft Rennet-Curd Cheese
Source: Foods. 2022 Dec 7;11(24):3948. doi: 10.3390/foods11243948 (PMC9778303; doi:10.3390/foods11243948)
Supplement: Supplementary file 1 [file foods-11-03948-s001.zip]

Archive with 1 entries (1 files):
- foods-2040825-supplementary.pdf
